# Supplementary material for: A Method for Quantifying Consistency in Animal Distributions Using Survey Data
Source: PLoS One. 2012 Sep 5;7(9):e44353. doi: 10.1371/journal.pone.0044353 (PMC3434158; doi:10.1371/journal.pone.0044353)
Supplement: Text S1 — A Matlab.m file provided online allows calculating ‘Distributional Consistency’ from an input site (columns) by time interval (rows) matrix of survey data. (M) [file pone.0044353.s001.m]

% Distributional Consistency Algorithm
% 'Survey' is a (nxm) matrix required for input. This survey matrix should be formatted
% so that Columns represent each site while rows represent survey year (or other suitable time step). 
% Total population size in each year will be calculated as the sum of each row.

[y,SITES]=size(Survey);        % y = years 
Popn=sum(Survey,2);            %total population size in each year
%------------------------------------------------------------------------
%The following calulates observed consistency
    SortedSites=sort(Survey);
    DSortSites=flipdim(SortedSites,1);     %this is sorted descending order so row number is the level of k
    for col = 1:SITES;
        for row = 1:(y-1);
            ObservedLevels(row,col)=DSortSites(row,col)-DSortSites(row+1,col);
        end
        ObservedLevels(y,col)=DSortSites(y,col);
    end
    ObsK= sum(ObservedLevels,2); 
    %This is the observed consistency vector, with row number corresponding to each level k
    %note that ObsK vector also includes k at level 1, which is not 'consistency' and therefore not used in
    %future calculations
    
%The following calculates correction factor for observed instances in higher levels of k
    for k=2:y;      %loop through each level of k
        for p=0:(y-k);
            s=k+p;
            R=nchoosek(s,k);
            TEMPK(p+1)=R*(ObsK(k+p));
        end
        ObsK_Corr(k)=sum(TEMPK);
        clear TEMPK;
    end    
%-------------------------------------------------------------------------
%The following calculates maximum possible distributional consistency  
for k = 2:y;      %loop through each level of k 
    yCk(k) = nchoosek(y,k);
    List = nchoosek(Popn,k);
    MinVect=min(List,[],2);   %minimum population size for each i comparison
    M(k) = sum(MinVect);      %this is the maximum possible number of consistent site use events for comparison level k
end
%--------------------------------------------------------------------------
%The following calculates ratio of observed to expected consistency at each
%level k, and takes the average to calculate Distributional Consistency for
%the region.
for k = 2:y;
    DC_K(k)=(ObsK_Corr(k))/(M(k));
end
    DC_K(1)=[];  %DC_K is Consistency for each level k
DC=mean(DC_K)    %DC - Distributional Consistency

%clear variables
clear DSortSites, clear List, clear M, clear MinVect, clear ObsK, clear ObsK_Corr, clear ObservedLevels, clear Popn 
clear R, clear SITES, clear SortedSites, clear col, clear k, clear p, clear row, clear s, clear y, clear yCk
%--------------------------------------------------------------------------
% this algorithm calculates 'Distributional Consistency' and has been submitted
% as an electronic appendix to accompany the manuscript
% "How consistent are distribution patterns? Using survey data to make inferences about individual
% movements and habitat quality" by Joel Heath, Bill Montevecchi and Dan Esler
% for inquiries or assistance please contact joel_heath@sfu.ca
%--------------------------------------------------------------------------
